# Supplementary material for: Sample size calculations for skewed distributions
Source: BMC Med Res Methodol. 2015 Apr 2;15:28. doi: 10.1186/s12874-015-0023-0 (PMC4423589; doi:10.1186/s12874-015-0023-0)
Supplement: Additional file 3: — ‘nGLM.r’. R code to implement the methods described in the paper. It can be opened in any text editor. Instructions are at the top of the file [51,52]. [file 12874_2015_23_MOESM3_ESM.zip]

Archive with 1 entries (1 files):
- 12874_2015_23_MOESM1_ESM.r
